# Supplementary material for: The concordance between upper and lower respiratory microbiota in children with Mycoplasma pneumoniae pneumonia
Source: Emerg Microbes Infect. 2018 May 23;7:92. doi: 10.1038/s41426-018-0097-y (PMC5964150; doi:10.1038/s41426-018-0097-y)
Supplement: Supplementary file 4 — Supplementary Tables [file 41426_2018_97_MOESM4_ESM.xls]

## Sheet: Table S1.Sample information 原件
Health/ Pneumonia	Sample ID	OP	NP	BALF	Gender	Age (Years)	Delivery mode	Feed pattern	Family history of allergy	History of pneumonia	Asthma	Cough	Fever	Wheezing	Hospitalization Time(Days)	Fever Time (days)	Peak of fever(℃)	CRP (mg/l)	PCT (ng/ml)	Eosinophil (%)	Administered Medicines	药物治疗
Pneumonia	S1	s098K	s098B	s2874	Male	0.666667	Vaginally born	Breast feed + Milk feed	-	-	-	Y	-	-	5	0	-	<0.499	0.04	0.6	Azithromycin	Azithromycin
Pneumonia	S2	s048K	s048B	2818	Male	0.75	Vaginally born	Breast feed	-	-	-	Y	Y	-	8	24	40.5	58.3	0.23	3.6	Piperacillin Sodium and Tazobactam Sodium + Sulfamethoxazole + Voriconazole + Azithromycin	Piperacillin Sodium and Tazobactam Sodium + Sulfamethoxazole + Voriconazole + Azithromycin
Pneumonia	S3	s052K	s052B	s2822	Female	1.41667	Cesarean section	Breast feed	-	-	-	Y	-	-	7	0	-	5.7	0.03	5.7	Sulbactam Sodium Amoxicillin Sodium	Sulbactam Sodium Amoxicillin Sodium
Pneumonia	S4	s090K	s090B	2865	Female	1.75	Cesarean section	Breast feed	-	-	-	Y	Y	-	12	18	38.9	<0.499	0.03	0.7	Erythromycin + Amoxicillin and Clavulanate Potassium + Azithromycin	Erythromycin + Amoxicillin and Clavulanate Potassium + Azithromycin
Pneumonia	S5	s029K	s029B	s2801	Male	1.83333	Cesarean section	Breast feed + Milk feed	-	-	-	Y	Y	-	7	12	39.5	8.1	0.03	0.9	Azithromycin	Azithromycin
Pneumonia	S6	s056K	s056B	2826	Female	1.91667	Vaginally born	Breast feed	-	Y	-	-	Y	-	16	30	38.8	<0.499	0.06	0.8	Cefuroxime + Cefoperazone Sodium and Sulbactam Sodium + Acyclovir	Cefuroxime + Cefoperazone Sodium and Sulbactam Sodium + Acyclovir
Pneumonia	S7	s049K	s049B	2819	Female	2.25	Cesarean section	Milk feed	-	-	-	Y	Y	-	12	12	40	13.6	0.04	0	Amoxicillin and Clavulanate Potassium + Erythromycin + Sulbactam Sodium Amoxicillin Sodium + Erythromycin	Amoxicillin and Clavulanate Potassium + Erythromycin + Sulbactam Sodium Amoxicillin Sodium + Erythromycin
Pneumonia	S8	s067K	s067B	s2839	Male	2.66667	Vaginally born	Breast feed	-	-	-	Y	-	Y	21	0	-	<0.499	0.05	1.1	Azithromycin	Azithromycin
Pneumonia	S9	s084K	s084B	2857	Male	2.91667	Vaginally born	Breast feed	-	-	-	Y	Y	-	12	15	40.6	53.42	0.448	2.4	Cefoperazone Sodium and Sulbactam Sodium + Erythromycin + Azithromycin	Cefoperazone Sodium and Sulbactam Sodium + Erythromycin + Azithromycin
Pneumonia	S10	s060K	s060B	s2830	Male	3.41667	Cesarean section	Milk feed	-	Y	-	Y	Y	-	37	30	39.9	121.2	0.42	0.2	Erythromycin + Ceftriaxone Sodium + Meropenem + Piperacillin Sodium and Tazobactam Sodium + Cefixime + Sulbactam Sodium Amoxicillin Sodium + Azithromycin + Oseltamivir	Erythromycin + Ceftriaxone Sodium + Meropenem + Piperacillin Sodium and Tazobactam Sodium + Cefixime + Sulbactam Sodium Amoxicillin Sodium + Azithromycin + Oseltamivir
Pneumonia	S11	s096K	s096B	s2871	Female	3.75	Cesarean section	Breast feed + Milk feed	-	Y	-	Y	Y	-	16	14	40.4	39.3	0.02	2.9	Azithromycin	Azithromycin
Pneumonia	S12	s055K	s055B	2825	Female	3.91667	Vaginally born	Breast feed	-	-	-	Y	Y	-	9	4	38.5	25.8	0.02	0.38	Ceftriaxone Sodium + Azithromycin	Ceftriaxone Sodium + Azithromycin
Pneumonia	S13	s075K	s075B	2847	Male	3.91667	Cesarean section	Breast feed	-	-	-	Y	-	-	9	0	-	<0.499	0.05	7.7	Sulbactam Sodium Amoxicillin Sodium	Sulbactam Sodium Amoxicillin Sodium
Pneumonia	S14	s095K	s095B	s2870	Female	4	Vaginally born	Breast feed	-	-	-	Y	-	-	8	0	-	<0.499	0.02	4.1	Sulbactam Sodium Amoxicillin Sodium + Azithromycin	Sulbactam Sodium Amoxicillin Sodium + Azithromycin
Pneumonia	S15	s053K	s053B	2823	Female	4.16667	Vaginally born	Breast feed	-	-	-	-	-	-	10	0	-	<0.499	0.03	0.16	Mezlocillin Sodium and Sulbactam Sodium	Mezlocillin Sodium and Sulbactam Sodium
Pneumonia	S16	s068K	s068B	s2840	Male	4.25	Vaginally born	Breast feed	-	-	-	-	Y	-	10	11	39.9	15.7	0.12	13	Azithromycin + Acyclovir	Azithromycin + Acyclovir
Pneumonia	S17	s031K	s031B	s2803	Female	4.33333	Cesarean section	Milk feed	-	-	-	Y	Y	Y	11	20	39	47.1	0.12	0	Cefoperazone Sodium and Sulbactam Sodium + Erythromycin	Cefoperazone Sodium and Sulbactam Sodium + Erythromycin
Pneumonia	S18	s046K	s046B	s2815	Female	4.33333	Vaginally born	Breast feed	-	-	-	Y	Y	-	8	17	42	30	0.02	0.7	Azithromycin + Vancomycin + Mezlocillin Sodium and Sulbactam Sodium	Azithromycin + Vancomycin + Mezlocillin Sodium and Sulbactam Sodium
Pneumonia	S19	s070K	s070B	s2842	Male	4.33333	Cesarean section	Breast feed + Milk feed	-	Y	-	Y	Y	-	13	5	40.2	17.7	0.15	0	Ceftriaxone Sodium + Sulbactam Sodium Amoxicillin Sodium + Cefoperazone Sodium and Sulbactam Sodium—Azithromycin	Ceftriaxone Sodium + Sulbactam Sodium Amoxicillin Sodium + Cefoperazone Sodium and Sulbactam Sodium—Azithromycin
Pneumonia	S20	s039K	s039B	2810	Male	4.41667	Vaginally born	Breast feed	-	-	-	Y	Y	-	5	9	38.9	2	0.03	2.9	Azithromycin	Azithromycin
Pneumonia	S21	s091K	s091B	2867	Male	5.33333	Vaginally born	Breast feed	-	-	-	Y	-	-	7	0	-	<0.499	0.09	4.4	Azithromycin + Mezlocillin	Azithromycin + Mezlocillin
Pneumonia	S22	s023K	s023B	2793	Male	6.5	Cesarean section	Breast feed	-	-	-	Y	Y	-	4	1	38.2	7.9	0.09	0	Erythromycin + Ceftriaxone Sodium	Erythromycin + Ceftriaxone Sodium
Pneumonia	S23	s059K	s059B	s2829	Male	6.58333	Vaginally born	Breast feed + Milk feed	-	-	-	Y	Y	-	11	7	40.5	10.2	0.02	0.9	Azithromycin	Azithromycin
Pneumonia	S24	s076K	s076B	s2848	Male	7.58333	Cesarean section	Breast feed	-	-	-	Y	Y	-	9	12	38.9	13.6	0.03	8.4	Erythromycin	Erythromycin
Pneumonia	S25	s032K	s032B	s2804	Female	8.66667	Cesarean section	Milk feed	-	-	-	Y	Y	-	16	21	40	39.2	0.02	8.8	Cefoperazone Sodium and Sulbactam Sodium + Erythromycin + Azithromycin	Cefoperazone Sodium and Sulbactam Sodium + Erythromycin + Azithromycin
Pneumonia	S26	s036K	s036B	s2807	Male	9.5	Vaginally born	Milk feed	-	-	-	Y	Y	-	5	10	40.5	14.2	0.03	0.7	Erythromycin	Erythromycin
Pneumonia	S27	s057K	s057B	s2827	Male	10.5	Vaginally born	Breast feed	-	-	-	Y	-	-	8	0	-	35.9	0.04	1.7	Cefprozil + Azithromycin + Cefoperazone Sodium and Sulbactam Sodium	Cefprozil + Azithromycin + Cefoperazone Sodium and Sulbactam Sodium
Pneumonia	S28	s089K	s089B	s2863	Female	10.5	Vaginally born	Milk feed	-	-	-	Y	Y	-	13	15	41	0.8	0.03	7.7	Azithromycin + Sulbactam Sodium Amoxicillin Sodium	Azithromycin + Sulbactam Sodium Amoxicillin Sodium
Health	H1	W060-KY	W060-BY	NA	Female	0.3	Vaginally born	Breast feed + Milk feed	-	-	-	-	-	-	-	-	-	-	-	-	-	-
Health	H2	T028-KY	T028-BY	NA	Female	0.4	Cesarean section	Milk feed	-	-	-	-	-	-	-	-	-	-	-	-	-	-
Health	H3	W057-KY	W057-BY	NA	Female	0.4	Vaginally born	Breast feed + Milk feed	-	-	-	-	-	-	-	-	-	-	-	-	-	-
Health	H4	W061-KY	W061-BY	NA	Female	0.4	Vaginally born	Breast feed + Milk feed	-	-	-	-	-	-	-	-	-	-	-	-	-	-
Health	H5	T049-KY	T049-BY	NA	Male	0.5	Vaginally born	Breast feed + Milk feed	-	-	-	-	-	-	-	-	-	-	-	-	-	-
Health	H6	W026-KY	W026-BY	NA	Male	0.5	Vaginally born	Breast feed + Milk feed	-	-	-	-	-	-	-	-	-	-	-	-	-	-
Health	H7	T057-KY	T057-BY	NA	Male	0.6	Vaginally born	Breast feed + Milk feed	-	-	-	-	-	-	-	-	-	-	-	-	-	-
Health	H8	W067-KY	W067-BY	NA	Male	0.6	Cesarean section	Breast feed + Milk feed	-	-	-	-	-	-	-	-	-	-	-	-	-	-
Health	H9	W044-KY	W044-BY	NA	Female	1	Vaginally born	Breast feed	-	-	-	-	-	-	-	-	-	-	-	-	-	-
Health	H10	T021-KY	T021-BY	NA	Male	1.3	Vaginally born	Breast feed	-	-	-	-	-	-	-	-	-	-	-	-	-	-
Health	H11	T015-KY	T015-BY	NA	Male	1.5	Vaginally born	Breast feed + Milk feed	-	-	-	-	-	-	-	-	-	-	-	-	-	-
Health	H12	T005-KY	T005-BY	NA	Male	1.7	Vaginally born	Milk feed	-	-	-	-	-	-	-	-	-	-	-	-	-	-
Health	H13	T024-KY	T024-BY	NA	Male	1.8	Cesarean section	Breast feed	-	-	-	-	-	-	-	-	-	-	-	-	-	-
Health	H14	T022-KY	T022-BY	NA	Male	2.7	Vaginally born	Breast feed	-	-	-	-	-	-	-	-	-	-	-	-	-	-
Health	H15	T018-KY	T018-BY	NA	Male	3.5	Vaginally born	Milk feed	-	-	-	-	-	-	-	-	-	-	-	-	-	-
Health	H16	W022-KY	W022-BY	NA	Male	3.8	Vaginally born	Breast feed + Milk feed	-	-	-	-	-	-	-	-	-	-	-	-	-	-
Health	H17	T060-KY	T060-BY	NA	Male	3.9	Vaginally born	Breast feed	-	-	-	-	-	-	-	-	-	-	-	-	-	-
Health	H18	W002-KY	W002-BY	NA	Female	3.9	Vaginally born	Breast feed	-	-	-	-	-	-	-	-	-	-	-	-	-	-
Health	H19	T051-KY	T051-BY	NA	Female	4.3	Cesarean section	Breast feed	-	-	-	-	-	-	-	-	-	-	-	-	-	-
Health	H20	W017-KY	W017-BY	NA	Female	4.4	Cesarean section	Breast feed + Milk feed	-	-	-	-	-	-	-	-	-	-	-	-	-	-
Health	H21	T013-KY	T013-BY	NA	Female	4.5	Vaginally born	Milk feed	-	-	-	-	-	-	-	-	-	-	-	-	-	-
Health	H22	W023-KY	W023-BY	NA	Female	6.1	Vaginally born	Breast feed + Milk feed	-	-	-	-	-	-	-	-	-	-	-	-	-	-
Health	H23	T044-KY	T044-BY	NA	Female	6.8	Cesarean section	Breast feed	-	-	-	-	-	-	-	-	-	-	-	-	-	-
Health	H24	T054-KY	T054-BY	NA	Female	6.8	Cesarean section	Breast feed + Milk feed	-	-	-	-	-	-	-	-	-	-	-	-	-	-
Health	H25	T041-KY	T041-BY	NA	Female	7.3	Vaginally born	Milk feed	-	-	-	-	-	-	-	-	-	-	-	-	-	-
Health	H26	W029-KY	W029-BY	NA	Male	7.3	Vaginally born	Breast feed + Milk feed	-	-	-	-	-	-	-	-	-	-	-	-	-	-
Health	H27	T004-KY	T004-BY	NA	Male	7.6	Vaginally born	Breast feed + Milk feed	-	-	-	-	-	-	-	-	-	-	-	-	-	-
Health	H28	T042-KY	T042-BY	NA	Female	7.8	Vaginally born	Breast feed	-	-	-	-	-	-	-	-	-	-	-	-	-	-
Health	H29	W040-KY	W040-BY	NA	Female	8.8	Vaginally born	Breast feed + Milk feed	-	-	-	-	-	-	-	-	-	-	-	-	-	-
Health	H30	T020-KY	T020-BY	NA	Female	8.9	Cesarean section	Breast feed	-	-	-	-	-	-	-	-	-	-	-	-	-	-
Health	H31	T038-KY	T038-BY	NA	Male	9	Vaginally born	Milk feed	-	-	-	-	-	-	-	-	-	-	-	-	-	-
Health	H32	T052-KY	T052-BY	NA	Male	9.9	Cesarean section	Breast feed	-	-	-	-	-	-	-	-	-	-	-	-	-	-

## Sheet: Table1
	Pneumonia Patients (n=28)	Health Children (n=32)
Characteristics
Gender
Female	12	16
Male	16	16
Age(Years)	4.5(0.7-10.5)	4.0(0.3-9.9)
Delivery Mode
Cesarean section	12	9
Vaginally born	16	23
Feed Pattern
Breast feed	17	11
Breast feed + Milk feed	5	15
Milk feed	6	6
Family history of allergy	0	0
History of pneumonia	4	0
Asthma	0	0
Clinical records
Lung consolidation, atelectasis, infiltration	28	NA
Hospitalization time (days)	9.5(4-37）	-
Fever	20	-
Cough	25	-
Wheezing	2	-
CRP (<0.499 mg/l)	8	NA
PCT (<0.5 ng/ml)	28	NA
Eosinophil (0.5–5%)	15	NA

## Sheet: Table2
	q value	Nemenyi post hoc tests p value		Relative abundance %
Genus	Kruskal test of 3 sites	NP-lung	OP-lung	lung	NP	OP	Health.NP	Health.OP
Staphylococcus	<0.001	<0.001	0.275753	12.2634	62.2756	10.7131	1.0946	0.119936
Corynebacterium	0.00542078	0.00803246	0.870841	0.427026	1.27983	2.11248	11.4416	0.313185
Streptococcus	<0.001	0.256774	<0.001	6.12949	9.73589	31.3191	11.9674	33.0716
Mycoplasma	<0.001	<0.001	<0.001	28.6434	1.96108	0.601878	0.0855544	0.000981
Acinetobacter	0.684264	0.977434	0.82282	3.44186	1.02	5.57322	1.36794	0.125152
Actinomyces	<0.001	0.025681	<0.001	0.437515	0.729406	8.41326	0.364495	1.4214
Ralstonia	<0.001	<0.001	<0.001	0.0283403	7.1333	1.16487	0.00183348	0
Prevotella	<0.001	0.936724	<0.001	0.428546	0.421977	6.82211	3.54884	14.1432
Veillonella	<0.001	<0.001	<0.001	0.185394	0.861552	6.24529	1.81767	7.43793
Haemophilus	0.00665298	0.0140794	0.968746	4.92475	0.563708	1.16594	4.80674	6.26261
Bacillus	<0.001	<0.001	<0.001	5.51824	0.136165	0.130882	0.0502901	0.00086448
Rothia	<0.001	0.0175618	<0.001	0.391681	0.5352	3.27483	0.863047	4.86648
Atopobium	<0.001	<0.001	<0.001	0.021903	0.310436	2.40204	0.0366558	0.252793
Neisseria	0.00935275	0.726245	0.089548	1.08805	0.155153	1.32512	1.90167	11.6819
Buchnera	0.496281	0.565646	0.999906	0.0888371	2.37237	0.0736973	0	0
p<0.05 are shown in bold.

## Sheet: Table legend
Table S1	Detailed sample information, such as gender, age, feeding type etc, clinical symptoms and received treatment
Table S2	Coufounders assessment
Table S3	NP and OP microbiota structure in two sub-groups of healthy children
Table S4	NP, OP and the lung microbiota compositions in 28 MPP patients

## Sheet: Table S1
Health/ Pneumonia	Sample ID	Gender	Age (years)	Delivery mode	Feed pattern	Family history of allergy	History of pneumonia	Asthma	Cough	Fever	Wheezing	Hospitalization Time(days)	Fever Duration (days)	Fever Peak(℃)	Sampling timepoint(the day after hospitalization)	CRP (mg/l)	PCT (ng/ml)	Eosinophil (%)	Administered Medicines	药物治疗
Pneumonia	S1	Male	0.666667	Vaginally born	Breast feed + Milk feed	-	-	-	Y	-	-	5	0	-	4	<0.499	0.04	0.6	Azithromycin	Azithromycin
Pneumonia	S2	Male	0.75	Vaginally born	Breast feed	-	-	-	Y	Y	-	8	24	40.5	3	58.3	0.23	3.6	Piperacillin Sodium and Tazobactam Sodium + Sulfamethoxazole + Voriconazole + Azithromycin	Piperacillin Sodium and Tazobactam Sodium + Sulfamethoxazole + Voriconazole + Azithromycin
Pneumonia	S3	Female	1.41667	Cesarean section	Breast feed	-	-	-	Y	-	-	7	0	-	4	5.7	0.03	5.7	Sulbactam Sodium Amoxicillin Sodium	Sulbactam Sodium Amoxicillin Sodium
Pneumonia	S4	Female	1.75	Cesarean section	Breast feed	-	-	-	Y	Y	-	12	18	38.9	11	<0.499	0.03	0.7	Erythromycin + Amoxicillin and Clavulanate Potassium + Azithromycin	Erythromycin + Amoxicillin and Clavulanate Potassium + Azithromycin
Pneumonia	S5	Male	1.83333	Cesarean section	Breast feed + Milk feed	-	-	-	Y	Y	-	7	12	39.5	3	8.1	0.03	0.9	Azithromycin	Azithromycin
Pneumonia	S6	Female	1.91667	Vaginally born	Breast feed	-	Y	-	-	Y	-	16	30	38.8	10	<0.499	0.06	0.8	Cefuroxime + Cefoperazone Sodium and Sulbactam Sodium + Acyclovir	Cefuroxime + Cefoperazone Sodium and Sulbactam Sodium + Acyclovir
Pneumonia	S7	Female	2.25	Cesarean section	Milk feed	-	-	-	Y	Y	-	12	12	40	6	13.6	0.04	0	Amoxicillin and Clavulanate Potassium + Erythromycin + Sulbactam Sodium Amoxicillin Sodium + Erythromycin	Amoxicillin and Clavulanate Potassium + Erythromycin + Sulbactam Sodium Amoxicillin Sodium + Erythromycin
Pneumonia	S8	Male	2.66667	Vaginally born	Breast feed	-	-	-	Y	-	Y	21	0	-	4	<0.499	0.05	1.1	Azithromycin	Azithromycin
Pneumonia	S9	Male	2.91667	Vaginally born	Breast feed	-	-	-	Y	Y	-	12	15	40.6	4	53.42	0.448	2.4	Cefoperazone Sodium and Sulbactam Sodium + Erythromycin + Azithromycin	Cefoperazone Sodium and Sulbactam Sodium + Erythromycin + Azithromycin
Pneumonia	S10	Male	3.41667	Cesarean section	Milk feed	-	Y	-	Y	Y	-	37	30	39.9	7	121.2	0.42	0.2	Erythromycin + Ceftriaxone Sodium + Meropenem + Piperacillin Sodium and Tazobactam Sodium + Cefixime + Sulbactam Sodium Amoxicillin Sodium + Azithromycin + Oseltamivir	Erythromycin + Ceftriaxone Sodium + Meropenem + Piperacillin Sodium and Tazobactam Sodium + Cefixime + Sulbactam Sodium Amoxicillin Sodium + Azithromycin + Oseltamivir
Pneumonia	S11	Female	3.75	Cesarean section	Breast feed + Milk feed	-	Y	-	Y	Y	-	16	14	40.4	4	39.3	0.02	2.9	Azithromycin	Azithromycin
Pneumonia	S12	Female	3.91667	Vaginally born	Breast feed	-	-	-	Y	Y	-	9	4	38.5	5	25.8	0.02	0.38	Ceftriaxone Sodium + Azithromycin	Ceftriaxone Sodium + Azithromycin
Pneumonia	S13	Male	3.91667	Cesarean section	Breast feed	-	-	-	Y	-	-	9	0	-	3	<0.499	0.05	7.7	Sulbactam Sodium Amoxicillin Sodium	Sulbactam Sodium Amoxicillin Sodium
Pneumonia	S14	Female	4	Vaginally born	Breast feed	-	-	-	Y	-	-	8	0	-	3	<0.499	0.02	4.1	Sulbactam Sodium Amoxicillin Sodium + Azithromycin	Sulbactam Sodium Amoxicillin Sodium + Azithromycin
Pneumonia	S15	Female	4.16667	Vaginally born	Breast feed	-	-	-	-	-	-	10	3	-	6	<0.499	0.03	0.16	Mezlocillin Sodium and Sulbactam Sodium	Mezlocillin Sodium and Sulbactam Sodium
Pneumonia	S16	Male	4.25	Vaginally born	Breast feed	-	-	-	-	Y	-	10	11	39.9	3	15.7	0.12	13	Azithromycin + Acyclovir	Azithromycin + Acyclovir
Pneumonia	S17	Female	4.33333	Cesarean section	Milk feed	-	-	-	Y	Y	Y	11	20	39	4	47.1	0.12	0	Cefoperazone Sodium and Sulbactam Sodium + Erythromycin	Cefoperazone Sodium and Sulbactam Sodium + Erythromycin
Pneumonia	S18	Female	4.33333	Vaginally born	Breast feed	-	-	-	Y	Y	-	8	17	42	4	30	0.02	0.7	Azithromycin + Vancomycin + Mezlocillin Sodium and Sulbactam Sodium	Azithromycin + Vancomycin + Mezlocillin Sodium and Sulbactam Sodium
Pneumonia	S19	Male	4.33333	Cesarean section	Breast feed + Milk feed	-	Y	-	Y	Y	-	13	5	40.2	9	17.7	0.15	0	Ceftriaxone Sodium + Sulbactam Sodium Amoxicillin Sodium + Cefoperazone Sodium and Sulbactam Sodium—Azithromycin	Ceftriaxone Sodium + Sulbactam Sodium Amoxicillin Sodium + Cefoperazone Sodium and Sulbactam Sodium—Azithromycin
Pneumonia	S20	Male	4.41667	Vaginally born	Breast feed	-	-	-	Y	Y	-	5	11	38.9	4	2	0.03	2.9	Azithromycin	Azithromycin
Pneumonia	S21	Male	5.33333	Vaginally born	Breast feed	-	-	-	Y	-	-	7	0	-	2	<0.499	0.09	4.4	Azithromycin + Mezlocillin	Azithromycin + Mezlocillin
Pneumonia	S22	Male	6.5	Cesarean section	Breast feed	-	-	-	Y	Y	-	4	1	38.2	3	7.9	0.09	0	Erythromycin + Ceftriaxone Sodium	Erythromycin + Ceftriaxone Sodium
Pneumonia	S23	Male	6.58333	Vaginally born	Breast feed + Milk feed	-	-	-	Y	Y	-	11	7	40.5	9	10.2	0.02	0.9	Azithromycin	Azithromycin
Pneumonia	S24	Male	7.58333	Cesarean section	Breast feed	-	-	-	Y	Y	-	9	13	38.9	6	13.6	0.03	8.4	Erythromycin	Erythromycin
Pneumonia	S25	Female	8.66667	Cesarean section	Milk feed	-	-	-	Y	Y	-	16	21	40	6	39.2	0.02	8.8	Cefoperazone Sodium and Sulbactam Sodium + Erythromycin + Azithromycin	Cefoperazone Sodium and Sulbactam Sodium + Erythromycin + Azithromycin
Pneumonia	S26	Male	9.5	Vaginally born	Milk feed	-	-	-	Y	Y	-	5	10	40.5	4	14.2	0.03	0.7	Erythromycin	Erythromycin
Pneumonia	S27	Male	10.5	Vaginally born	Breast feed	-	-	-	Y	-	-	8	0	-	4	35.9	0.04	1.7	Cefprozil + Azithromycin + Cefoperazone Sodium and Sulbactam Sodium	Cefprozil + Azithromycin + Cefoperazone Sodium and Sulbactam Sodium
Pneumonia	S28	Female	10.5	Vaginally born	Milk feed	-	-	-	Y	Y	-	13	15	41	4	0.8	0.03	7.7	Azithromycin + Sulbactam Sodium Amoxicillin Sodium	Azithromycin + Sulbactam Sodium Amoxicillin Sodium
Health	H1	Female	0.3	Vaginally born	Breast feed + Milk feed	-	-	-	-	-	-	-	-	-	-	-	-	-	-	-
Health	H2	Female	0.4	Cesarean section	Milk feed	-	-	-	-	-	-	-	-	-	-	-	-	-	-	-
Health	H3	Female	0.4	Vaginally born	Breast feed + Milk feed	-	-	-	-	-	-	-	-	-	-	-	-	-	-	-
Health	H4	Female	0.4	Vaginally born	Breast feed + Milk feed	-	-	-	-	-	-	-	-	-	-	-	-	-	-	-
Health	H5	Male	0.5	Vaginally born	Breast feed + Milk feed	-	-	-	-	-	-	-	-	-	-	-	-	-	-	-
Health	H6	Male	0.5	Vaginally born	Breast feed + Milk feed	-	-	-	-	-	-	-	-	-	-	-	-	-	-	-
Health	H7	Male	0.6	Vaginally born	Breast feed + Milk feed	-	-	-	-	-	-	-	-	-	-	-	-	-	-	-
Health	H8	Male	0.6	Cesarean section	Breast feed + Milk feed	-	-	-	-	-	-	-	-	-	-	-	-	-	-	-
Health	H9	Female	1	Vaginally born	Breast feed	-	-	-	-	-	-	-	-	-	-	-	-	-	-	-
Health	H10	Male	1.3	Vaginally born	Breast feed	-	-	-	-	-	-	-	-	-	-	-	-	-	-	-
Health	H11	Male	1.5	Vaginally born	Breast feed + Milk feed	-	-	-	-	-	-	-	-	-	-	-	-	-	-	-
Health	H12	Male	1.7	Vaginally born	Milk feed	-	-	-	-	-	-	-	-	-	-	-	-	-	-	-
Health	H13	Male	1.8	Cesarean section	Breast feed	-	-	-	-	-	-	-	-	-	-	-	-	-	-	-
Health	H14	Male	2.7	Vaginally born	Breast feed	-	-	-	-	-	-	-	-	-	-	-	-	-	-	-
Health	H15	Male	3.5	Vaginally born	Milk feed	-	-	-	-	-	-	-	-	-	-	-	-	-	-	-
Health	H16	Male	3.8	Vaginally born	Breast feed + Milk feed	-	-	-	-	-	-	-	-	-	-	-	-	-	-	-
Health	H17	Male	3.9	Vaginally born	Breast feed	-	-	-	-	-	-	-	-	-	-	-	-	-	-	-
Health	H18	Female	3.9	Vaginally born	Breast feed	-	-	-	-	-	-	-	-	-	-	-	-	-	-	-
Health	H19	Female	4.3	Cesarean section	Breast feed	-	-	-	-	-	-	-	-	-	-	-	-	-	-	-
Health	H20	Female	4.4	Cesarean section	Breast feed + Milk feed	-	-	-	-	-	-	-	-	-	-	-	-	-	-	-
Health	H21	Female	4.5	Vaginally born	Milk feed	-	-	-	-	-	-	-	-	-	-	-	-	-	-	-
Health	H22	Female	6.1	Vaginally born	Breast feed + Milk feed	-	-	-	-	-	-	-	-	-	-	-	-	-	-	-
Health	H23	Female	6.8	Cesarean section	Breast feed	-	-	-	-	-	-	-	-	-	-	-	-	-	-	-
Health	H24	Female	6.8	Cesarean section	Breast feed + Milk feed	-	-	-	-	-	-	-	-	-	-	-	-	-	-	-
Health	H25	Female	7.3	Vaginally born	Milk feed	-	-	-	-	-	-	-	-	-	-	-	-	-	-	-
Health	H26	Male	7.3	Vaginally born	Breast feed + Milk feed	-	-	-	-	-	-	-	-	-	-	-	-	-	-	-
Health	H27	Male	7.6	Vaginally born	Breast feed + Milk feed	-	-	-	-	-	-	-	-	-	-	-	-	-	-	-
Health	H28	Female	7.8	Vaginally born	Breast feed	-	-	-	-	-	-	-	-	-	-	-	-	-	-	-
Health	H29	Female	8.8	Vaginally born	Breast feed + Milk feed	-	-	-	-	-	-	-	-	-	-	-	-	-	-	-
Health	H30	Female	8.9	Cesarean section	Breast feed	-	-	-	-	-	-	-	-	-	-	-	-	-	-	-
Health	H31	Male	9	Vaginally born	Milk feed	-	-	-	-	-	-	-	-	-	-	-	-	-	-	-
Health	H32	Male	9.9	Cesarean section	Breast feed	-	-	-	-	-	-	-	-	-	-	-	-	-	-	-

## Sheet: Table S2
Factor	NP	OP	BALF
Pneumonia Onset	***0.001	***0.001	NA
Age	0.179	**0.005	0.153
Delivery Mode	*0.028	0.38	0.7
Feed Pattern	0.076	*0.023	0.101
Gender	0.39	0.669	0.131
History of Pneumonia	0.998	0.18	0.99
*** ,**,* means P.value < 0.001, <0.01 and <0.05, respectively.

## Sheet: Table S3
	NP-H1	NP-H2	OP-H1	OP-H2
Moraxella	21.6602	0.353607	0.204523	0.0224599
Streptococcus	11.9674	3.19854	33.0716	46.1874
Corynebacterium	11.4416	3.91529	0.313185	0.0115476
Dolosigranulum	10.2162	3.03602	0.0779886	0.00332357
Unclassified	5.79266	2.91124	3.08028	1.47396
Fusobacterium	4.82781	0.2035	2.32918	3.0687
Haemophilus	4.80674	0.21133	6.26261	5.53145
Prevotella	3.54884	0.367323	14.1432	6.30344
Neisseria	1.90167	0.206251	11.6819	12.2756
Veillonella	1.81767	0.199635	7.43793	3.08229
Bacteroides	1.49423	0.345129	0.230647	0.018279
Acinetobacter	1.36794	0.220958	0.125152	0.00740457
Treponema	1.26087	0.00391114	0.0228193	0.0177003
Granulicatella	1.14745	0.135649	2.3875	1.30949
Staphylococcus	1.0946	81.8724	0.119936	0.065946
Alloprevotella	0.970137	0.00744971	0.0790934	0.0162921
Faecalibacterium	0.912838	0.119173	0.0902783	0.0283784
Rothia	0.863047	0.0896366	4.86648	11.3576
Roseburia	0.859656	0.081626	0.0413337	0.0216201
Pseudomonas	0.787737	0.151246	0.100399	0.00369257
Lactobacillus	0.729989	0.102958	0.381372	0.679786
Leptotrichia	0.615144	0.051518	5.11977	0.6208
Campylobacter	0.60066	0.00654786	0.137378	0.0891123
Gemella	0.586428	0.438807	1.67738	4.04473
Porphyromonas	0.476712	0.397206	1.97617	1.05238
Escherichia	0.440923	0.0559279	0.023684	0.00581643
Eubacterium	0.386903	0.0656264	0.314873	0.40267
Actinomyces	0.364495	0.0417833	1.4214	0.959884
Cronobacter	0.359388	0.0765803	0.0541738	0.000506857
Ruminococcus	0.350063	0.085788	0.0496634	0.00793214
Brucella	0.34606	0.075869	0.0550289	0.000629714
Parvimonas	0.296258	0	0.0313621	0.0239076
Luteibacter	0.292721	0.0708517	0.0451377	0.000375429
Blautia	0.280091	0.0478726	0.0281947	0.000859
Rhizobium	0.267587	0.0599354	0.0345605	0
Megamonas	0.261403	0.0266287	0.0211734	0.00217643
Clostridium	0.197701	0.00886743	0.00421192	0.0254037
Peptococcus	0.174873	0	0.0396182	0.0106943
Photobacterium	0.174299	0.00309871	0.00038184	0
Filifactor	0.164793	0.000889286	0.0101257	0.00476429
Brevundimonas	0.131252	0.0310084	0.0228525	0.000314857
Enhydrobacter	0.127745	0.0253619	0.0083264	0.000553571
Capnocytophaga	0.124741	0.003014	0.233502	0.194239
Peptostreptococcus	0.121986	0.0753449	0.132127	0.35054
Anaerostipes	0.101206	0.0128113	0.0072306	0
Chryseobacterium	0.0941998	0.0152891	0.0116418	0.0311846
Collinsella	0.0921328	0.00283229	0.00781152	0.00217643
Anoxybacillus	0.0917104	0.00791886	0.00152752	0
Gemmiger	0.0885688	0.0171019	0.00449624	0.00436229
Mycoplasma	0.0855544	0	0.000981	0.00394443
Kocuria	0.0849888	0.028775	0.0014524	0
Marinobacter	0.075683	0	0.00014552	0
Barnesiella	0.0750622	0.00166086	0.00580952	0
Eikenella	0.0713739	0.000727714	0.0331323	0.102438
Rheinheimera	0.0712858	0.000367286	0.0007262	0
Parabacteroides	0.0695462	0.0168369	0.0206079	0.000314857
unclassified_Acidobacteria	0.0668315	0.00366971	0.0021724	0
Wautersiella	0.0642365	0.0158009	0.00435716	0.000506857
Dorea	0.062024	0.0133247	0.00578252	0.00870543
Lactococcus	0.0610288	0.00679129	0.00058096	0.000544143
Comamonas	0.060017	0.0364251	0.00470296	0.000690286
Tannerella	0.0590646	0.00397514	0.0187186	0.00406543
Bifidobacterium	0.0565326	0.0081	0.0139287	0.000882286
Coprococcus	0.052079	0.0115601	0.0153555	0.00172743
Bacillus	0.0502901	0.00936386	0.00086448	0.000742571
Brevibacillus	0.0486837	0.00353271	0.0007262	0
Flavobacterium	0.0482912	0.000390143	0.00130716	0
Blastomonas	0.0474292	0.00446714	0.00056864	0
Sphingomonas	0.0462617	0.0100656	0.0175738	0
Oribacterium	0.0444861	0.00120429	0.225912	0.110656
Parasutterella	0.0437099	0.012056	0.0098762	0
Cloacibacterium	0.0429562	0.000780429	0	0
Aquabacterium	0.0421462	0.00605243	0.0103119	0
Achromobacter	0.0402928	0.00506514	0.00266328	0.000375429
Atopobium	0.0366558	0.003476	0.252793	0.114769
Selenomonas	0.0360788	0.000875857	0.00964056	0.048191
Succinivibrio	0.0357815	0.000431143	0.00058096	0
Erysipelatoclostridium	0.0346948	0.00522257	0.00620548	0.00108814
Solobacterium	0.0331598	0.00121157	0.13884	0.0791033
Halomonas	0.0319467	0	0	0
Turicibacter	0.0314164	0.000253571	0.00043572	0.00272043
Vibrio	0.0309492	0.0400741	0.0004748	0.000314857
Sphingobium	0.0304508	0.00622043	0.00029048	0
Ruminiclostridium	0.0295618	0.00433329	0.00726192	0
Brachybacterium	0.0295266	0.00196386	0.00014524	0.000553571
Catonella	0.029104	0.000507143	0.0350229	0.0275009
Succiniclasticum	0.02738	0.000889286	0.00013908	0
Paracoccus	0.027319	0.0118646	0	0
Delftia	0.0257416	0.00896357	0.0114738	0
Streptobacillus	0.0249327	0.00156086	0.166571	0.00748757
Phascolarctobacterium	0.0249045	0.00518157	0.00376824	0
Deinococcus	0.0230775	0.00352714	0.000436	0
Thauera	0.0228114	0.00239571	0.00013908	0
Olsenella	0.0222944	0.000741286	0.00159996	0
Devosia	0.0219962	0	0.0007262	0
Pelomonas	0.021952	0.000629857	0.00697144	0
Alistipes	0.0218648	0.01097	0.0100214	0
Aeromonas	0.0208753	0.0180293	0	0.00163229
Tyzzerella	0.0201744	0.000780429	0.00522856	0
Aggregatibacter	0.019215	0.00188657	0.0251398	0.0114293
Sutterella	0.0190183	0.00421029	0.00450236	0
Megasphaera	0.0188654	0.001127	0.18756	0.0353701
Mogibacterium	0.0183294	0.00121157	0.0203603	0.0109254
Lysobacter	0.0181633	0.00153829	0	0
Cellvibrio	0.0173841	0.00269557	0.00275952	0
Hydrogenophaga	0.0170426	0.000367286	0	0
Serinicoccus	0.0168888	0.00158271	0	0
Streptomyces	0.0165098	0.00238214	0.00060464	0
Luteimonas	0.0149228	0	0.00026068	0
Hydrogenophilus	0.0146558	0.00344486	0.00203332	0
Butyricimonas	0.0141696	0.00586414	0.0035912	0
Soonwooa	0.0137293	0.00164286	0.00043572	0
Bosea	0.012267	0.00180457	0	0
Moryella	0.0120919	0	0	0
Actinobaculum	0.0118299	0	0	0
Anaerococcus	0.0106947	0.00220986	0	0
Rubellimicrobium	0.0104796	0.00213014	0	0
Sphingobacterium	0.0103584	0.00138143	0	0
Ilumatobacter	0.0103532	0	0	0
Micrococcus	0.010332	0.0129966	0.0001402	0
Rhodocytophaga	0.0101399	0	0	0
Akkermansia	0.00979648	0.00196414	0.0014524	0.000314857
Erythrobacter	0.00970372	0.000875857	0	0
Psychrobacter	0.00894888	0.007062	0.00203332	0.000817143
Paenibacillus	0.00880088	0.00422671	0.00011392	0
Abiotrophia	0.00871196	0.000444714	0.0221594	0.0422954
Arthrobacter	0.0086958	0.00438214	0.00177068	0
Dialister	0.00854116	0.00488257	0.0089252	0.000629714
Truepera	0.0082198	0.000444714	0	0
Bilophila	0.00811012	0.00454943	0.00493808	0
Desulfovibrio	0.00807728	0.000629857	0.00319524	0
Ensifer	0.00802948	0.000390143	0	0
Saccharofermentans	0.00771256	0	0.00027456	0
Kingella	0.00753052	0	0.00766404	0.010676
Caulobacter	0.00740936	0.00111786	0.00130716	0
Methylobacterium	0.00739068	0.00374114	0.00508332	0
Perlucidibaca	0.007257	0	0	0
Paraprevotella	0.00712024	0.00655971	0.0104492	0
Lachnoclostridium	0.00676912	0.00125257	0.00188808	0
Oscillibacter	0.00673032	0.00331729	0.00068644	0
Ohtaekwangia	0.00668592	0.00256129	0	0
Atopostipes	0.00665184	0.0116613	0	0
Butyrivibrio	0.00656144	0	0.00585136	0.003778
Pseudoalteromonas	0.00652912	0.00246414	0.00051616	0
Pseudoxanthomonas	0.00635932	0.001334	0	0
Brevibacterium	0.0063444	0.000431143	0	0
Undibacterium	0.00627836	0	0	0
Aerococcus	0.0061912	0.000390143	0.00144236	0
Luteolibacter	0.00616348	0	0.00029048	0
Lachnoanaerobaculum	0.00562028	0.00511371	0.0132722	0.0152836
Leuconostoc	0.00546372	0	0	0
Actinomadura	0.00536872	0	0	0
Nocardioides	0.00536868	0.001951	0	0
Rhodococcus	0.00535692	0.003102	0	0
Cardiobacterium	0.00524396	0	0.0058052	0.00239129
Pedobacter	0.0051048	0.000367286	0	0
Peptoclostridium	0.00510476	0.000760714	0	0
Chryseomicrobium	0.00486708	0	0	0
Centipeda	0.00482508	0.000431143	0.0527149	0.00277986
Vogesella	0.00475036	0.000611571	0	0
Catenibacterium	0.00458584	0.000760714	0	0
Thermus	0.00455336	0.0309336	0	0
Globicatella	0.00455212	0.00563957	0.00043572	0
Herminiimonas	0.0042878	0	0	0
Exiguobacterium	0.00421732	0.000444714	0.002464	0
Sphingopyxis	0.00400136	0.000629857	0	0
Bdellovibrio	0.0037776	0	0	0
Planococcus	0.0036682	0.001951	0	0
Roseomonas	0.00361096	0	0	0
Peptoniphilus	0.00355604	0.000780429	0	0
Eggerthella	0.00354668	0	0	0
Mobilicoccus	0.00326232	0	0	0
Gordonia	0.00319324	0.000390143	0.0023238	0
Tissierella	0.00318116	0	0	0
Methyloversatilis	0.0030968	0	0	0
Anaerovorax	0.00308936	0	0.00217196	0
Marmoricola	0.00307064	0.000390143	0	0
Blastocatella	0.00300584	0	0	0
Serratia	0.00280948	0	0	0
Weissella	0.00275084	0.00117057	0.00045576	0.000544143
Flavonifractor	0.00269956	0.000507143	0.00058096	0
Dermacoccus	0.00267808	0.0155091	0	0
Haliea	0.00260248	0	0	0
Curvibacter	0.00259624	0	0	0
Jeotgalicoccus	0.0024266	0.001992	0.00011812	0
Skermanella	0.0023526	0.000821286	0.00020876	0
Cupriavidus	0.00219952	0	0	0
Microvirgula	0.00218704	0	0	0
Howardella	0.0020654	0	0	0
Burkholderia	0.00199004	0.000253571	0.00019424	0
Sediminibacterium	0.0019882	0	0	0
Nubsella	0.00193216	0.00180914	0	0
Microvirga	0.00192432	0.00126771	0	0
Steroidobacter	0.00184888	0	0	0
Ralstonia	0.00183348	0	0	0
Schlegelella	0.001812	0.00431043	0	0
Petrobacter	0.0017772	0	0	0
Anaeroplasma	0.00173748	0	0	0
Finegoldia	0.0016988	0	0	0
Vagococcus	0.00169272	0.00152129	0	0
Odoribacter	0.00163948	0.00153786	0	0
Helicobacter	0.00162288	0.000431143	0	0
Alkaliphilus	0.00161504	0.000367286	0	0
Geobacillus	0.00161484	0	0	0
Arsenicicoccus	0.00159056	0.000431143	0	0
Arcobacter	0.0014786	0.000431143	0	0
Gluconobacter	0.00146476	0	0	0
Methylophilus	0.00140456	0.000593	0	0
Rudanella	0.00138228	0	0	0
Salinicoccus	0.00136076	0	0	0
Saccharopolyspora	0.0013528	0.000390143	0	0
Nitrospira	0.00128628	0.000780429	0	0
Actinomycetospora	0.00126604	0	0	0
Jahnella	0.00126484	0	0	0
Mitsuokella	0.0012648	0	0	0
Propionigenium	0.00125068	0	0	0
Fibrobacter	0.00124404	0	0	0
Pyramidobacter	0.00120736	0	0	0
Myroides	0.00119164	0.00117057	0	0
Cytophaga	0.00109352	0	0	0
Ruegeria	0.00105112	0.000760714	0	0
Piscinibacter	0.00101012	0	0	0
Flavisolibacter	0.00100504	0	0	0
Cobetia	0.00098428	0	0.0001356	0
Dietzia	0.0009308	0	0.00014524	0.000544143
Hymenobacter	0.0008734	0	0	0
Nocardiopsis	0.00086748	0	0	0
Cellulomonas	0.00084264	0.00115086	0	0
Pantoea	0.00080828	0.00234129	0.00014524	0
Negativicoccus	0.00080564	0	0	0
Parasegetibacter	0.00079528	0	0	0
Alkanindiges	0.00073852	0	0	0
Cystobacter	0.00073696	0	0	0
Fibrella	0.00072752	0	0	0
Phenylobacterium	0.00070388	0.000315	0	0
Facklamia	0.00069264	0.00322029	0.00043572	0
Sediminibacillus	0.0006782	0	0	0
Pontibacter	0.00063984	0	0	0
Massilia	0.00063412	0.00202843	0	0
Pseudonocardia	0.00060772	0.000889571	0	0
Anaerotruncus	0.00060664	0	0	0
Phycisphaera	0.00059648	0	0	0
Propionibacterium	0.00058516	0	0.00043572	0
Nevskia	0.00055336	0	0	0
Flavihumibacter	0.00055336	0	0	0
Gaiella	0.00054092	0	0	0
Pusillimonas	0.000539	0	0	0
Leucobacter	0.00049716	0.000444714	0	0
Terrisporobacter	0.00049232	0	0	0
Butyricicoccus	0.00048432	0	0	0
Hydrotalea	0.00045216	0.000296571	0	0
Methylotenera	0.00044336	0	0	0
Allobaculum	0.00036064	0	0	0
Victivallis	0.00033032	0	0.00029048	0
Marinomonas	0.00032752	0	0	0
Allisonella	0.00031268	0	0	0
Flectobacillus	0.00028916	0	0	0
Moheibacter	0.00025272	0.001779	0	0
Sciscionella	0.00024532	0	0	0
Gemmatimonas	0.00022948	0.00156086	0	0
Thermovirga	0.00022636	0	0.00275952	0
Actinobacillus	0.00022628	0	0.00014552	0
Dermabacter	0.00022336	0.000760714	0	0
Tropheryma	0.00021824	0	0.00086532	0
Alicyclobacillus	0.000211	0	0	0
Niastella	0.00020844	0	0	0
Asticcacaulis	0.00020492	0.00107486	0	0
Pectobacterium	0.00020388	0	0.00014524	0
Tepidimonas	0.00020364	0	0	0
Terrimonas	0.0001968	0	0	0
Slackia	0.00017412	0	0	0
Gardnerella	0.000168	0	0	0
Blastococcus	0.00014552	0.00246157	0	0
Mitsuaria	0.00014552	0	0	0
Methylobacillus	0.0001446	0	0	0
Simonsiella	0.00011916	0	0.00276788	0.0192017
Enterorhabdus	0.00011312	0.001779	0	0
Prosthecobacter	0.00011304	0	0	0
Bradyrhizobium	0.00011168	0	0	0
Scardovia	0.00011168	0	0.00010548	0.00108814
Alcaligenes	0.00010424	0.000390143	0	0
Petrimonas	0.00010424	0	0	0
Zobellella	0.00010424	0	0	0
Schwartzia	0.00010424	0	0	0
Arenimonas	7.468e-05	0	0	0
Aurantimonas	7.468e-05	0	0	0
Elizabethkingia	7.276e-05	0	0	0.000553571
Buchnera	0	0	0	0
Alcanivorax	0	0	0	0
Shewanella	0	0	0	0
Enterococcus	0	0	0	0
Mycobacterium	0	0	0	0
Geobacter	0	0	0	0
Aequorivita	0	0	0	0
Methylophaga	0	0	0	0
Chlamydophila	0	0	0	0
Bizionia	0	0	0	0
Conexibacter	0	0	0	0
Oceanisphaera	0	0	0	0
Cycloclasticus	0	0	0	0
Yaniella	0	0	0	0
Solirubrobacter	0	0	0	0
Granulicella	0	0	0	0
Providencia	0	0	0	0
Rubrobacter	0	0	0	0
Cetobacterium	0	0	0	0
Mucispirillum	0	0	0	0
Pseudolabrys	0	0.000390143	0	0
Sporobacter	0	0	0	0
Marinobacterium	0	0	0	0
Fastidiosipila	0	0	0	0
Sphingosinicella	0	0	0	0
Actinoallomurus	0	0	0	0
Mesorhizobium	0	0.000390143	0	0
Tumebacillus	0	0.00156086	0	0
Syntrophomonas	0	0	0	0
Herbaspirillum	0	0	0	0
Brevinema	0	0	0	0
Alteromonas	0	0	0	0
Kangiella	0	0	0	0
Desulfomonile	0	0	0	0
Ochrobactrum	0	0	0	0
Acetobacter	0	0.000390143	0	0
Idiomarina	0	0	0	0
Pediococcus	0	0	0.00023648	0
Dechloromonas	0	0	0	0
Desulfobulbus	0	0	0	0
Rhizomicrobium	0	0	0	0
Alkalibacterium	0	0	0	0
Desemzia	0	0	0	0
Saprospira	0	0	0	0
Agrococcus	0	0	0	0
Tsukamurella	0	0	0	0
Sideroxydans	0	0	0	0
Polynucleobacter	0	0	0	0
Pelagibius	0	0	0	0
Acidaminococcus	0	0	0.00043572	0
Proteiniclasticum	0	0	0	0
Nitrosomonas	0	0	0	0
Candidatus_Koribacter	0	0	0	0
Microbulbifer	0	0	0	0
Thalassomonas	0	0	0	0
Sulfurovum	0	0	0	0
Legionella	0	0	0	0
Nosocomiicoccus	0	0	0	0
Gallaecimonas	0	0	0	0
Dokdonella	0	0	0	0
Sarcina	0	0	0	0
Lawsonia	0	0	0	0
Mucilaginibacter	0	0	0	0
Gallicola	0	0	0	0
Altererythrobacter	0	0	0	0
Trueperella	0	0	0	0
unclassified_Armatimonadetes	0	0	0	0
Gillisia	0	0	0	0
Ignavibacterium	0	0	0	0
Nitrosospira	0	0	0	0
Aquicella	0	0	0	0
Rickettsia	0	0	0	0
Opitutus	0	0	0	0
Halanaerobium	0	0	0	0
Parvibaculum	0	0	0	0
Geomicrobium	0	0	0	0
Nakamurella	0	0	0	0
Isoptericola	0	0	0	0
Duganella	0	0	0	0
Thiomicrospira	0	0	0	0
Aciditerrimonas	0	0	0	0
Byssovorax	0	0	0	0
Dongia	0	0	0	0
Wohlfahrtiimonas	0	0	0	0
Geothrix	0	0	0	0
Friedmanniella	0	0	0	0
Pirellula	0	0	0	0
Acidothermus	0	0	0	0
Agromyces	0	0	0	0
Diplorickettsia	0	0	0	0
Emticicia	0	0	0	0
Dyella	0	0	0	0
Rhodopseudomonas	0	0	0	0
Aquisphaera	0	0	0	0
Alkalibaculum	0	0	0	0
Sulfitobacter	0	0	0	0
Azonexus	0	0	0	0
Litorilinea	0	0	0	0
Sporichthya	0	0	0	0
Cellulosilyticum	0	0	0	0
Nocardia	0	0	0	0
Rhodomicrobium	0	0	0	0
Peredibacter	0	0	0.00058096	0
Bulleidia	0	0	0.00013728	0
Planctomyces	0	0	0	0
Zavarzinella	0	0	0	0
Shuttleworthia	0	0	0	0
Cryptobacterium	0	0	0	0
Desulfuromonas	0	0	0	0
Acidaminobacter	0	0	0	0
Acholeplasma	0	0	0	0
Tessaracoccus	0	0	0	0
Ureaplasma	0	0	9.616e-05	0
Candidatus_Pelagibacter	0	0	0	0
Thermoanaerobacterium	0	0	0	0
Alteribacillus	0	0	0	0
Actinophytocola	0	0	0	0
Haliangium	0	0	0	0
Adhaeribacter	0	0	0	0
Siphonobacter	0	0	0	0
Cohnella	0	0	0.00043572	0
Geodermatophilus	0	0	0	0
Desulforhopalus	0	0	0	0
Colwellia	0	0	0	0
Telmatospirillum	0	0	0	0
Rhodanobacter	0	0.000734571	0	0
Bacteriovorax	0	0	0	0
Gracilibacillus	0	0	0	0
Pasteurella	0	0	0	0
Tenacibaculum	0	0	0	0
Oscillochloris	0	0	0	0
Prolixibacter	0	0	0	0
Johnsonella	0	0	0	0
Methylohalomonas	0	0	0	0
Nitriliruptor	0	0	0	0
Salinimicrobium	0	0	0	0
Eggerthia	0	0	0	0
Amaricoccus	0	0	0	0
Winogradskyella	0	0	0	0
Alkalimonas	0	0	0	0
Anaeroglobus	0	0	0	0
Phocaeicola	0	0	0	0
Dyadobacter	0	0	0	0
Virgisporangium	0	0	0	0
Symbiobacterium	0	0	0	0
Gemmata	0	0	0	0
Glycomyces	0	0	0	0
Rugosimonospora	0	0	0	0
Epilithonimonas	0	0	0.00261428	0
Nesterenkonia	0	0	0	0
Paraperlucidibaca	0	0	0	0
Actinospica	0	0	0	0
Kribbella	0	0	0	0
Limnobacter	0	0	0	0
Amycolatopsis	0	0	0	0
Nonomuraea	0	0	0	0
Kofleria	0	0	0	0
Sphaerobacter	0	0	0	0
Terribacillus	0	0	0	0
Salegentibacter	0	0.001951	0	0
Holdemania	0	0.00128757	0	0
Maritimimonas	0	0.000507143	0	0
Marinococcus	0	0.000390143	0	0
Acidiferrobacter	0	0	0	0
Alishewanella	0	0	0	0
Alkalibacter	0	0	0	0
Amphritea	0	0	0	0
Anaeromyxobacter	0	0	0	0
Anaerorhabdus	0	0	0	0
Armatimonas	0	0	0	0
Asaia	0	0	0	0
Azospirillum	0	0	0	0
Candidatus_Hydrogenedens	0	0	0	0
Candidatus_Solibacter	0	0	0	0
Catenulispora	0	0	0	0
Cesiribacter	0	0	0	0
Cloacibacillus	0	0	0	0
Craurococcus	0	0	0	0
Desertibacter	0	0	0	0
Desulfobacter	0	0	0	0
Desulfobacterium	0	0	0	0
Desulfuromusa	0	0	0	0
Dysgonomonas	0	0	0	0
Elusimicrobium	0	0	0	0
Erysipelothrix	0	0	0	0
Euzebya	0	0	0	0
Ferrimicrobium	0	0	0	0
Formosa	0	0	0	0
Geminicoccus	0	0	0	0
Halobacillus	0	0	0	0
Helcococcus	0	0	0	0
Herpetosiphon	0	0	0	0
Holophaga	0	0	0	0
Iamia	0	0	0	0
Kandleria	0	0	0	0
Kytococcus	0	0	0	0
Lachnobacterium	0	0	0	0
Lewinella	0	0	0.0007262	0
Magnetospirillum	0	0	0	0
Nannocystis	0	0	0	0
Nitratifractor	0	0	0	0
Nitrococcus	0	0	0	0
Panacagrimonas	0	0	0	0
Patulibacter	0	0	0	0
Propionispira	0	0	0	0
Salinibacter	0	0	0	0
Salinisphaera	0	0	0	0
Sebaldella	0	0	0	0
Sedimentibacter	0	0	0	0
Shimazuella	0	0	0	0
Silanimonas	0	0	0	0
Smaragdicoccus	0	0	0	0
Solimonas	0	0	0	0
Solitalea	0	0	0	0
Sunxiuqinia	0	0	0	0
Syntrophaceticus	0	0	0	0
Syntrophobacter	0	0	0	0
Varibaculum	0	0	0	0
Xanthobacter	0	0	0	0

## Sheet: Table S4
Genus\Lung	Average	S1	S2	S3	S4	S5	S6	S7	S8	S9	S10	S11	S12	S13	S14	S15	S16	S17	S18	S19	S20	S21	S22	S23	S24	S25	S26	S27	S28
Staphylococcus	12.2634	5.75399	0.718393	3.28035	0.244248	94.4951	0.535303	0.880168	11.8963	0.390196	3.24871	94.8098	0.027184	2.39209	3.41074	0.674914	0.677948	8.1729	1.29815	2.55261	0.547053	0.392146	0.803337	0.919281	27.5687	7.48108	64.6573	4.74785	0.800769
Streptococcus	6.12949	2.55358	17.4044	0.295551	1.01236	0.336128	1.30257	3.65522	0.421853	5.04139	2.42193	0.225941	1.02006	2.68395	4.66662	15.5328	37.7085	8.10638	2.48571	1.75712	11.442	1.50815	13.6406	1.37106	1.18651	5.40368	1.15211	25.9922	1.29734
Mycoplasma	28.6434	0.548256	35.6133	0.234311	0.121282	2.43922	0.509224	58.0364	0.246622	84.8406	76.3873	0.154931	0.211003	32.9139	0.772045	1.02977	0.378853	35.9938	74.9032	18.5127	5.04487	78.1754	1.34526	93.6934	54.5235	46.4391	32.2381	1.48204	65.2269
Acinetobacter	3.44186	1.51108	2.43439	0.564475	3.19038	0.010463	32.1978	23.0764	0.01298	1.40498	0.128061	0.006455	3.00453	15.492	0.240424	4.27492	0.017281	0.174288	2.7069	0.211459	1.69033	1.69214	1.04272	0.267142	0.20063	0.291541	0.017059	0.296409	0.214731
Actinomyces	0.437515	0.243069	4.85972	0.029289	0.011791	0.006539	0.124904	0.12754	0.005192	0.04742	0.056167	0.009038	0.019417	0.174554	1.229	0.307538	0.110333	0.593377	0.110593	0.045313	1.58891	0.033574	0.290787	0.003929	0.03986	1.97163	0.040678	0.06513	0.105129
Ralstonia	0.0283403	0.1742	0.025657	0.005325	0.003369	0	0.056275	0.016819	0.003894	0.005419	0	0.001291	0.010356	0.075407	0.025386	0.027832	0.001329	0.035922	0.0079	0.10573	0.029197	0.126239	0.01028	0	0	0.025764	0	0.019938	0
Prevotella	0.428546	2.4415	0.845168	0.11183	0.099383	0.011771	0.024706	0.068676	0.003894	0.043355	0.096608	0.010329	0.068608	0.086579	2.01299	0.617859	0.143565	0.288706	0.073729	0.28698	0.05071	0.167871	0.232042	0.056309	0.186014	2.62116	0.047239	0.288433	1.01326
Veillonella	0.185394	0.03646	1.64204	0.005325	0.038743	0.002616	0.185297	0.203224	0.020768	0.147678	0.00674	0.016784	0.023301	0.322576	0.176211	0.423039	0.021269	0.065192	0.063196	0.060417	0.29504	0.1719	0.258478	0.009167	0.057133	0.454262	0.009185	0.011963	0.463015
Haemophilus	4.92475	19.1552	0.356178	0.415369	0.355422	0.052316	0.414516	0.967064	2.00543	0.216776	9.66075	1.31562	0.528155	0.502716	3.46151	0.91844	0.043867	15.4331	0.288332	15.4516	0.348823	0.103408	2.24993	0.130952	4.48959	8.11434	0.330674	49.4803	1.10274
Bacillus	5.51824	1.17483	0.875353	0.05059	0.478388	0.09286	1.26963	0.812894	82.4327	0.457939	0.103348	1.68358	0.55534	1.71761	0.188158	0.943488	0.037221	0.251454	0.221187	1.6816	0.471756	0.754747	52.8205	0.055	3.48245	0.981748	0.108912	0.111652	0.695641
Rothia	0.391681	0.363253	3.8259	0.023964	0.03032	0.028774	0.20314	0.099509	0.00649	0.058258	0.015727	0.007747	0.012945	0.231808	2.6148	0.481485	0.17281	0.718439	0.022382	0.020139	1.57508	0.029545	0.138051	0.037976	0.033217	0.161365	0.010498	0.041205	0.002237
Corynebacterium	0.427026	0.395663	0.807437	0.053252	0.072432	0.125557	0.690403	0.224247	0.003894	0.033871	0.031454	0.006455	0.016828	0.453841	0.627193	0.137766	0.178128	0.034591	0.035548	0.176216	0.218206	0.615079	6.73657	0.048452	0.055804	0.062376	0.002624	0.034559	0.078288
Atopobium	0.021903	0.018905	0.001509	0	0.003369	0	0.002745	0.037842	0	0.001355	0.004493	0.001291	0.019417	0	0.095572	0.002783	0.021269	0.074505	0	0.025174	0	0	0.049933	0	0.017273	0.039324	0.009185	0.010633	0.176706
Neisseria	1.08805	2.80475	0.8995	0.079879	0.013476	0.069318	0.104315	0.07288	0.036344	0.033871	0.460571	0.012911	0.016828	0.1173	11.4388	1.85497	0.0771	1.10693	0.110593	0.578995	0.10603	0.018802	0.091055	0.062857	0.03986	0.547826	0.02362	9.24316	0.442884
Buchnera	0.0888371	1.16943	0.001509	0.138456	0	0	0	0	0.022066	0	0.141541	0.006455	0	0	0.029866	0	0.003988	0.033261	0.208021	0.19132	0.00922	0	0	0.073333	0.018601	0.126109	0.010498	0.229949	0.073814
Genus\NP	Average	S1	S2	S3	S4	S5	S6	S7	S8	S9	S10	S11	S12	S13	S14	S15	S16	S17	S18	S19	S20	S21	S22	S23	S24	S25	S26	S27	S28
Staphylococcus	62.2756	2.46201	79.7287	64.9012	88.6116	73.1073	88.8662	74.0641	25.3317	64.0264	20.5067	79.6764	92.6125	47.9412	79.0305	89.1386	22.0898	77.8217	61.4414	95.7636	76.5319	75.1467	76.0774	78.1285	86.1743	7.37311	76.8498	36.163	4.15163
Streptococcus	9.73589	4.5866	9.71619	12.1941	2.75111	3.60248	2.60097	9.88912	7.60158	2.18469	14.0751	1.35763	1.68804	2.99221	6.057	1.68359	16.24	3.24703	8.93346	1.46398	4.19977	6.60148	6.36612	11.565	2.68403	2.9966	5.17474	45.9683	74.1843
Mycoplasma	1.96108	0.12566	0.010406	0.033899	0.526616	0.230622	0.015614	0.142555	0.548446	25.0786	15.617	0.147721	0.009188	0.024174	0.548593	0.012036	0.63517	0.018494	2.70339	0.014813	0.007944	0.366823	0.007834	0.461446	0.036985	0.066247	0.007778	6.45472	1.05743
Acinetobacter	1.02	1.6266	0.568404	1.41697	0.118035	0.068922	0.598522	0.654699	1.65418	0.190974	1.49788	0.099887	0.624811	3.83696	1.15139	0.377642	1.30955	1.34082	1.8027	0.002469	2.47061	2.46372	1.70642	0.469311	1.06199	0.498964	0.012963	0.611347	0.323321
Actinomyces	0.729406	0.097736	0.931297	0.896283	0.625195	0.22267	0.400749	1.59451	0.566138	0.238379	2.81144	0.229319	0.374099	0.521085	0.77464	0.318965	0.623407	0.344782	1.97083	0.069126	0.373371	1.08046	0.434766	2.03718	0.446458	0.22552	0.681842	1.03955	0.493573
Ralstonia	7.1333	2.99258	0.308265	0.791875	1.05583	7.45944	1.53534	1.41236	27.9118	0.742226	27.0965	0.18852	0.676004	0.385442	0.345019	1.41428	27.6612	0.886394	1.83072	0.18022	1.44714	0.22543	2.01193	0.624	1.30899	78.9561	0.436845	1.73522	8.11271
Prevotella	0.421977	0.107044	0.145678	0.062374	0.206236	0.376418	0.014312	0.036959	0.557292	0.166594	0.13617	0.133652	0.027565	0.86758	0.223403	0.133905	0.09802	0.298547	0.499046	0.246877	0.209194	0.186746	0.067891	0.14158	0.060761	0.163502	6.15343	0.213444	0.281149
Veillonella	0.861552	0.374654	1.6805	0.630517	0.901473	0.569929	0.310971	2.17001	0.872796	0.338607	3.10579	0.230726	0.30978	0.369326	1.68412	0.297901	0.729269	0.65786	1.72798	0.074063	0.767927	1.61802	0.47785	0.922891	0.22455	0.393251	1.02536	1.23719	0.420162
Haemophilus	0.563708	3.49755	0.183398	0.798655	0.38264	0.371117	0.161341	0.183474	0.144483	0.482176	0.050892	0.113956	0.189019	0.862208	0.347663	0.347551	0.070574	0.649934	2.61265	0.204908	0.484588	0.316135	1.83437	0.154689	0.159827	0.101484	0.307218	0.127803	0.643519
Bacillus	0.136165	0.016289	0.009105	0.051526	0.011674	0.023857	0.005205	0.01452	0.088459	0.050114	0.126542	0.012662	0.014439	0.586892	0.038335	0.015046	0.043129	0.021136	0.160122	0	0.00662	0.028012	0.031334	0.010487	0.417399	0.038057	1.93275	0.027669	0.031239
Rothia	0.5352	0.12566	0.646445	0.504414	0.238663	0.262432	0.213386	0.727297	0.38922	0.116481	1.2723	0.149128	0.219209	0.358582	0.641127	0.31746	0.411684	0.39498	1.05814	0.108626	0.589185	1.58067	1.06015	0.981883	0.257572	0.212835	0.93332	0.415031	0.799713
Corynebacterium	1.27983	0.532893	0.046825	3.19733	0.099875	0.22267	0.132716	0.240232	13.6315	0.190974	0.196691	0.578222	0.295341	1.55117	1.11041	0.261792	0.893942	1.38573	0.116088	0	6.94312	0.758991	0.373402	0.051126	1.55072	1.06699	0.220367	0.050067	0.135889
Atopobium	0.310436	0.081446	0.41232	0.233224	0.714693	0.302195	0.105392	0.888332	0.256531	0.178784	0.265464	0.098481	0.126012	0.186677	0.27628	0.090273	0.223486	0.413474	0.588447	0.034563	0.44222	0.193416	0.144922	0.498152	0.124163	0.303043	0.784248	0.532293	0.19368
Neisseria	0.155153	0.032579	0.076741	0.258987	0.064854	0.018556	0.08067	0.121436	0.117945	0.104291	0.261337	0.074564	0.084008	0.36664	0.216794	0.409238	0.109782	0.018494	0.757909	0.037032	0.071497	0.217426	0.05353	0.038017	0.167752	0.019733	0.22296	0.061925	0.279587
Buchnera	2.37237	61.292	0.005203	0.058306	0.086905	3.15979	0.001301	0.00528	0.053075	0.769314	0.012379	0.002814	0.005251	0.017459	0.018507	0.013541	0.011762	0.007926	0.016012	0	0.00662	0.03068	0.771611	0.013109	0.003963	0.004229	0.001296	0.006588	0.051544
Genus\OP	Average	S1	S2	S3	S4	S5	S6	S7	S8	S9	S10	S11	S12	S13	S14	S15	S16	S17	S18	S19	S20	S21	S22	S23	S24	S25	S26	S27	S28
Staphylococcus	10.7131	17.2399	6.88904	4.51601	2.50993	2.69605	5.10147	7.92601	3.29004	1.09369	16.1941	24.8094	6.01144	7.59345	7.33873	10.7813	1.81367	34.6982	14.9881	2.29221	3.81504	3.22278	4.99507	57.1669	1.83244	2.6311	39.3995	6.8027	2.3185
Streptococcus	31.3191	71.5278	12.8618	28.852	36.4965	52.7165	28.0698	35.1135	48.0534	53.3707	21.1581	26.2436	10.5701	41.5334	9.52799	31.648	30.1245	19.3496	22.9492	22.8948	47.0767	12.9707	51.0356	16.5511	17.388	9.42271	30.9652	49.9601	38.5023
Mycoplasma	0.601878	0.092046	2.66346	0.020811	0.547668	0.135592	0.009147	0.270235	0.615168	0.014495	9.13003	0.901113	0.011941	0.050659	0.336298	0.072446	0.296806	0.071328	0.088587	0.006505	0.150376	0.298671	0.007045	0.587725	0.013024	0.009073	0.144722	0.026604	0.280991
Acinetobacter	5.57322	0.444675	0.883446	0.728389	0.145353	0.010531	0.390712	1.04027	9.06474	0.316247	1.93387	0.150622	67.625	1.35445	64.7871	0.836425	0.363784	0.067365	0.646161	0.018213	0.016541	0.20607	0.539665	0.956388	0.315174	0.009073	0.006519	1.67341	1.51996
Actinomyces	8.41326	0.897128	36.346	7.88741	5.77387	10.6499	4.29652	1.18589	1.29888	25.7992	3.23037	11.7773	1.24978	3.55543	0.829445	3.79355	3.23466	2.95481	43.6433	6.28081	1.61955	4.5518	1.34282	1.54545	1.70871	6.00099	4.944	7.15388	32.0199
Ralstonia	1.16487	0.164646	15.5843	0.118363	0.131077	0.196148	0.462582	0.388299	0.784811	0.221373	7.32146	0.383759	0.307803	0.465259	0.451941	0.256855	0.233768	0.918013	0.7595	0.374663	0.700752	0.160422	0.681978	0.59841	0.058607	0.147756	0.23338	0.331223	0.17905
Prevotella	6.82211	0.565243	0.043319	1.41906	8.71986	10.3906	4.5827	0.020989	3.09983	0.21742	1.83036	1.29666	0.78012	3.28614	0.220654	1.27549	37.2268	7.95963	0.313962	0.563296	8.26917	30.6809	0.54671	0.299205	2.19971	61.3137	0.612785	0.470895	2.81383
Veillonella	6.24529	0.589875	10.8534	29.8145	3.94139	2.67104	1.13424	4.95868	19.4146	0.318883	2.31928	1.25999	2.13074	13.6205	0.798873	11.2401	5.02206	5.17654	4.00333	0.236766	10.1113	3.58144	21.1258	1.63227	0.509227	7.88682	7.95578	0.768862	1.79181
Haemophilus	1.16594	0.755818	0.182465	1.27598	0.959068	0.185617	0.811478	0.414535	0.137085	0.201608	2.06325	0.2685	0.597031	0.874527	2.97085	3.16349	0.772221	0.630061	0.492438	0.61143	1.27218	6.41686	1.45695	0.834836	0.431085	0.05314	0.395051	3.88821	0.530615
Bacillus	0.130882	0.009075	0.011814	0.027315	0.015573	0.006582	0.014374	0.01443	0.013708	0.23455	0.205644	0.031434	0.009287	0.910521	0.007975	0.006586	0.009193	0.072649	0.006514	0.002602	0.01203	1.79985	0.01409	0.017365	0.168006	0.003888	0.002608	0.025274	0.011762
Rothia	3.27483	0.652103	3.31587	17.0079	8.25395	2.22477	3.77383	0.686082	0.788238	11.4284	1.56752	4.37852	0.689902	2.59292	0.582207	4.78584	0.798487	4.16474	3.42101	3.57621	1.21053	1.9694	4.00733	0.995125	0.437597	0.368095	0.620608	0.945781	6.45233
Corynebacterium	2.11248	0.265768	0.03413	0.827242	0.086952	0.109264	0.044429	0.070838	0.066829	0.18316	0.145721	0.182056	0.078277	0.510585	0.567585	0.039516	0.034146	0.198132	0.032569	0.002602	0.102256	0.243893	0.314217	0.073466	53.3725	1.34795	0.045633	0.058529	0.111089
Atopobium	2.40204	0.247618	0.292732	0.386306	1.059	1.03076	7.66396	0.24531	1.50279	0.242456	0.765376	14.685	0.543961	0.770543	0.281799	0.750807	3.49207	1.32881	2.06876	0.234165	5.66015	3.11974	1.57531	0.585053	0.648581	0.924126	9.68983	3.25503	4.20702
Neisseria	1.32512	0.255396	0.427939	0.470851	12.5756	0.152706	1.14077	3.64948	0.364989	0.113322	0.725881	0.192534	0.322397	0.597238	0.550305	1.32818	2.86825	0.268139	0.110733	0.69729	0.018045	7.19288	0.283218	0.074801	0.052095	0.003888	0.002608	1.80377	0.859962
Buchnera	0.0736973	0.447268	0.01969	0	0.003893	0.007899	0.001307	0.001312	0.022276	0.001318	0.04358	0.00262	0.006634	0.479923	0.013292	0.004391	0.009193	0.327579	0.009119	0.016912	0.006015	0.015651	0.596026	0.008014	0.001302	0.003888	0	0.00266	0.011762
